# Supplementary material for: Type III IFN Receptor Expression and Functional Characterisation in the Pteropid Bat, Pteropus alecto
Source: PLoS One. 2011 Sep 27;6(9):e25385. doi: 10.1371/journal.pone.0025385 (PMC3181264; doi:10.1371/journal.pone.0025385)
Supplement: Table S1 — Primers used in this study. (XLS) [file pone.0025385.s001.xls]

## Sheet: Table S1
Gene	Primer	Sequence 5'-3'	Application
IFN-λR1	IFN-λR1-1F	GCTCGAAGGCTCCTCTGCGTGGGACTC	3’-RACE
	IFN-λR1-1R	TTGGTGGCTGGCTGGAGCGGGATCTG	5’-RACE
	IFN-λR1-2F	GTGGTGCCAGCAGCTGGGCAGCTGAC	3’-RACE
	IFN-λR1-2R	GAAACCGCCCGCACTCGTCCCTTGAAC	5’-RACE
	IFN-λR1-3F	GCCCCACCCATCCTCGTAGTCAC	cDNA amplification
	IFN-λR1-3R	CAGTGTCCTACCCTTGGCCTCAGT	cDNA amplification
	IFN-λR1-4F	CTCCAAGAGTTAACTGGGCATTTT	Real-time PCR
	IFN-λR1-4R	TGCCCCATGACAATAACCAA	Real-time PCR
	IFN-λR1-5F	TTAGAATTCGACCATGACAGGGGCTGCGCGCT	protein expression
	IFN-λR1-5R	GCTCTCGAGTCAATGATGATGATGATGATGCCTGGCCATGTAACACCCCAGT	protein expression
	IFN-λR1-6R	CTGCCCTTTTCTCTAAAAATAGAGCTC	Intron confirmation
IL10R2	IL10R2-1F	GAATGGAGTGAGCCCGTCTGTGA	5’-RACE
	IL10R2-1R	GCTCACAGACGGGCTCACTCCATT	3’-RACE
	IL10R2-2F	AGAGTTTTTGGGCCATCCGCATCA	5’-RACE
	IL10R2-2R	CAGGAGGTCCGATAATGGTGTCA	3’-RACE
	IL10R2-3F	TCGAGCGCCCGCCCGGG	cDNA amplification
	IL10R2-3R	CCCAGCTGAAGTATCCGAGAATATCTCG	cDNA amplification
	IL10R2-4F	GAGCCCGTCTGTGAGCAAAC	Real-time PCR
	IL10R2-4R	GATGGCCACGACGATCCA	Real-time PCR
